# Supplementary material for: A New Algal Friendly Extract from Euglena cantabrica with Potential Applications in Biomedical Field
Source: Mar Drugs. 2025 Nov 26;23(12):453. doi: 10.3390/md23120453 (PMC12734511; doi:10.3390/md23120453)
Supplement: Supplementary file 1 [file marinedrugs-23-00453-s001.zip]

Archive with 1 entries (1 files):
- marinedrugs-3997352-supplementary.pptx
